# Supplementary material for: 2-Aryl-6-Polyfluoroalkyl-4-Pyrones as Promising RF-Building-Blocks: Synthesis and Application for Construction of Fluorinated Azaheterocycles
Source: Molecules. 2021 Jul 21;26(15):4415. doi: 10.3390/molecules26154415 (PMC8347980; doi:10.3390/molecules26154415)
Supplement: Supplementary file 1 [file molecules-26-04415-s001.zip]

Archive with 1 entries (1 files):
- molecules-1297286-supplementary.pdf
